# Supplementary material for: Determinants of long acting reversible contraception utilization in Northwest Ethiopia: An institution-based case control study
Source: PLoS One. 2020 Oct 20;15(10):e0240816. doi: 10.1371/journal.pone.0240816 (PMC7575092; doi:10.1371/journal.pone.0240816)
Supplement: S1 Tool — (ZIP) [file pone.0240816.s001.zip]

Archive with 2 entries (2 files):
- Amharic tool-converted.pdf
- EnglishTool-converted.pdf
